# Supplementary material for: Identification of Kinase Targets for Enhancing the Antitumor Activity of Eribulin in Triple-Negative Breast Cell Lines
Source: Biomedicines. 2023 Feb 28;11(3):735. doi: 10.3390/biomedicines11030735 (PMC10045293; doi:10.3390/biomedicines11030735)
Supplement: Supplementary file 1 [file biomedicines-11-00735-s001.zip]

Archive with 1 entries (1 files):
- biomedicines-2242371-supplementary.pdf
